# Supplementary material for: Larval nutritional-stress and tolerance to extreme temperatures in the peach fruit fly, Bactrocera zonata (Diptera: Tephritidae)
Source: Fly (Austin). 2022 Dec 28;17(1):2157161. doi: 10.1080/19336934.2022.2157161 (PMC9809946; doi:10.1080/19336934.2022.2157161)
Supplement: Supplemental Material [file KFLY_A_2157161_SM9494.zip]

Archive with 4 entries (3 files):
- supplementary/
- supplementary/Data_Effect of Nutrition_Ben_Yosef_etal.xlsx
- supplementary/FigS1.jpg
- supplementary/FigS2.jpg
