# Supplementary material for: Larval nutritional-stress and tolerance to extreme temperatures in the peach fruit fly, Bactrocera zonata (Diptera: Tephritidae)
Source: Fly (Austin). 2022 Dec 28;17(1):2157161. doi: 10.1080/19336934.2022.2157161 (PMC9809946; doi:10.1080/19336934.2022.2157161)
Supplement: Supplemental Material [file KFLY_A_2157161_SM9494.zip › supplementary/Data_Effect of Nutrition_Ben_Yosef_etal.xlsx]

## Sheet: Table 1
constituent (g|ml)	% yeast in diet
	2	4	8	10
wheat bran	32.8	30.8	26.8	24.8
brewer’s yeast	2	4	8	10
sucrose	12	12	12	12
sodium benzoate	0.4	0.4	0.4	0.4
HCL	1.6	1.6	1.6	1.6
water	51.2	51.2	51.2	51.2
Total weight	100	100	100	100

## Sheet: fig. 1 diet efficiency
rep	n pupae / g diet				% emrgence				% flyers					% yeast	n pupae / g diet		pupal weight		% Emergence		% Flyers
	2%	0.04	0.08	0.1	2%	0.04	0.08	0.1	2%	0.04	0.08	0.1			mean	SE	mean	SE	mean	SE	mean	SE			2	4	8	10
1	2.46	6.44	6.7	12.35	80	85	100	75	87.5	100	100	93.3333		2	1.03333	0.71669	7.95667	0.235703	73.3333	9.27961	86.9207	2.48687		2
2	0.2	1.65	7.23333	7.18333	55	80	95	100	90.9091	93.75	100	100		4	3.87667	1.39296	9.31	0.256373	88.3333	6.00925	96.25	1.90941		4	1.35333
3	0.44	3.54	8.38333	6.73333	85	100	100	100	82.3529	95	90	95		8	7.43889	0.496687	11.5617	0.144447	98.3333	1.66667	96.6667	3.33333		8	1.45308	1.24185
Mean	1.03333	3.87667	7.43889	8.75556	73.3333	88.3333	98.3333	91.6667	86.9207	96.25	96.6667	96.1111		10	8.75556	1.80191	11.7767	0.141987	91.6667	8.33333	96.1111	2.00308		10	1.4801	1.26495	0.215
SE	0.71669	1.39296	0.496687	1.80191	9.27961	6.00925	1.66667	8.33333	2.48687	1.90941	3.33333	2.00308
n	3	3	3	3	3	3	3	3	3	3	3	3
																									2	4	8	10
rep	pupal weight					rep	% yeast in larval diet	pupal weight		% yeast in larval diet	Age	Sex	Txp temp (c)	fresh weight (mg)										2
	2%	0.04	0.08	0.1																				4	3.75161
1	9.6	10.9	11	12.7		1	2	9.6		2	10	female	42	4.1										8	7.19892	1.91889
1	10	10	12	12.2		1	2	10		2	10	female	42	8.8										10	8.47312	2.25853	1.177
1	10.3	8.1	11.4	10		1	2	10.3		2	10	female	42	6.9
1	7.4	11.2	11.6	12.2		1	2	7.4		2	10	female	42	9.4
1	6.2	8.2	12.7	11.8		1	2	6.2		2	10	female	42	4.9
1	10.7	9.5	13.7	12.6		1	2	10.7		2	10	female	42	10.5
1	9.2	8.3	11.1	11		1	2	9.2		2	10	female	42	9.3
1	7.5	6.1	12.1	9.9		1	2	7.5		2	10	female	42	6.4
1	8.3	7.7	11.5	10.7		1	2	8.3		2	10	female	42	6.6
1	8	8	11.9	12		1	2	8		2	10	female	42	6.6
1	7.6	10.2	9.5	10.9		1	2	7.6		2	14	female	-3	9.3
1	7.9	7.3	11.8	11.2		1	2	7.9		2	14	female	-3	10												treatment	no. emerging	no of flyers	% emergence	% flyers	deformed
1	8.6	9	12.5	9.7		1	2	8.6		2	14	female	-3	6.1												0.02	16	14	80	87.5	1
1	7	7.6	11	12.9		1	2	7		2	14	female	-3	6												0.02	11	10	55	90.9091	0
1	9.5	10.6	13.2	11.5		1	2	9.5		2	14	female	-3	6.8												0.02	17	14	85	82.3529	0
1	9	13.2	12.3	11.6		1	2	9		2	16	female	-3	5.7												0.04	17	17	85	100	0
1	8.1	8.9	11	11.2		1	2	8.1		2	16	female	-3	6.1												0.04	16	15	80	93.75	0
1	8	10	10	11.4		1	2	8		2	16	female	-3	7.1												0.04	20	19	100	95	0
1	7	11.6	11.2	10.9		1	2	7		2	16	female	-3	9.1												0.08	20	20	100	100	0
1	9.5	10	12	8.8		1	2	9.5		2	16	female	-3	4.9												0.08	19	19	95	100	0
2	7.8	10.8	10.9	11.2		2	2	7.8		2	10	female	-3	6.4												0.08	20	18	100	90	0
2	10.6	10.1	10.4	11.4		2	2	10.6		4	10	female	42	8.7												0.1	15	14	75	93.3333	0
2	6.5	7.9	10.2	10.9		2	2	6.5		4	10	female	42	6												0.1	20	20	100	100	0
2	4.2	7.2	12.6	13		2	2	4.2		4	10	female	42	8.3												0.1	20	19	100	95	0
2	10.2	9.8	10.8	10		2	2	10.2		4	10	female	42	9.8
2	8.8	10.9	10.9	12.2		2	2	8.8		4	10	female	42	10.3
2	7.4	12.8	10	12		2	2	7.4		4	10	female	42	9.2
2	9.5	10.2	11.3	11.4		2	2	9.5		4	10	female	42	9.3
2	7.3	7.9	10.1	12.3		2	2	7.3		4	10	female	42	6.6
2	10.4	6.5	11.9	11.9		2	2	10.4		4	10	female	42	5.5
2	10.8	11.4	12.5	13.2		2	2	10.8		4	10	female	42	9.4
2	6.4	7.4	12.2	12		2	2	6.4		4	15	female	-3	9.5
2	5.7	7.1	13	12.2		2	2	5.7		4	15	female	-3	7.4
2	7.4	5.4	11.4	11.6		2	2	7.4		4	15	female	-3	5.9
2	4.8	7.9	11.4	11		2	2	4.8		4	15	female	-3	10.6
2	10.6	7.5	14	12.2		2	2	10.6		4	15	female	-3	11.7
2	5.4	4.2	12.2	13.1		2	2	5.4		4	16	female	-3	9.4
2	5.5	4	12.1	11.9		2	2	5.5		4	16	female	-3	12.5
2	5.3	9.2	12.2	13.3		2	2	5.3		4	16	female	-3	10.7
2	13.3	7.6	12.6	13.2		2	2	13.3		4	16	female	-3	8.3
3	6.5	8.7	12	11.8		3	2	6.5		4	16	female	-3	6.4
3	6.8	8	9.2	12.4		3	2	6.8		4	13	female	-3	7
3	4	11	11.5	13.1		3	2	4		4	13	female	-3	13.5
3	9.5	10.9	10.9	10.9		3	2	9.5		4	13	female	-3	7.9
3	7.7	9.3	12.3	11.8		3	2	7.7		4	13	female	-3	4.1
3	8.1	10.4	10.4	13.9		3	2	8.1		4	13	female	-3	11.2
3	7.5	13.2	11.6	14.2		3	2	7.5		4	14	female	-3	9.5
3	5	10.1	12	11.6		3	2	5		4	14	female	-3	7.8
3	8.4	11.3	10.3	13.3		3	2	8.4		4	14	female	-3	8.7
3	7.9	10.6	13.6	13.9		3	2	7.9		4	14	female	-3	10.8
3	10	12.1	10.3	11.3		3	2	10		4	14	female	-3	8.2
3	6.5	9.8	12.3	11.8		3	2	6.5		4	11	female	-3	9.6
3	7	10.7	11.5	11.3		3	2	7		4	11	female	-3	5.4
3	6.3	9.6	9.3	11.6		3	2	6.3		4	11	female	-3	4.1
3	9.5	9.8	9.3	11.2		3	2	9.5		4	11	female	-3	10.3
3	7.9	8.6	10.6	10.2		3	2	7.9		4	11	female	-3	9.2
3	7.6	11.5	12.2	12.2		3	2	7.6		8	10	female	42	13.2
3	7.2	11.6	12	13.3		3	2	7.2		8	10	female	42	11.5
3	8.2	9.4	12.7	10.3		3	2	8.2		8	10	female	42	9.4
3	8.5	9.8	13.5	11.3		3	2	8.5		8	10	female	42	12.4
Mean	7.95667	9.31	11.5617	11.7767		1	4	10.9		8	10	female	42	10.8
SE	0.235703	0.256373	0.144447	0.141987		1	4	10		8	10	female	42	10.9
n	60	60	60	60		1	4	8.1		8	10	female	42	12.2
						1	4	11.2		8	10	female	42	12.5
						1	4	8.2		8	10	female	42	9.1
						1	4	9.5		8	10	female	42	11.4
						1	4	8.3		8	15	female	-3	13.2
						1	4	6.1		8	15	female	-3	10.5
						1	4	7.7		8	15	female	-3	10.8
						1	4	8		8	15	female	-3	10.2
						1	4	10.2		8	15	female	-3	11.1
						1	4	7.3		8	16	female	-3	13.2
						1	4	9		8	16	female	-3	10.7
						1	4	7.6		8	16	female	-3	11.2
						1	4	10.6		8	16	female	-3	16.1
						1	4	13.2		8	16	female	-3	12.4
						1	4	8.9		8	14	female	-3	12.3
						1	4	10		8	14	female	-3	11.3
						1	4	11.6		8	14	female	-3	11.5
						1	4	10		8	14	female	-3	12.1
						2	4	10.8		8	14	female	-3	11.8
						2	4	10.1		8	15	female	-3	13.5
						2	4	7.9		8	15	female	-3	12.3
						2	4	7.2		8	15	female	-3	12.2
						2	4	9.8		8	15	female	-3	12.7
						2	4	10.9		8	15	female	-3	12
						2	4	12.8		8	11	female	-3	10.4
						2	4	10.2		8	11	female	-3	11.4
						2	4	7.9		8	11	female	-3	12
						2	4	6.5		8	11	female	-3	9
						2	4	11.4		8	11	female	-3	12.2
						2	4	7.4		10	10	female	42	11.7
						2	4	7.1		10	10	female	42	12
						2	4	5.4		10	10	female	42	14.2
						2	4	7.9		10	10	female	42	10.4
						2	4	7.5		10	10	female	42	12.9
						2	4	4.2		10	10	female	42	12.9
						2	4	4		10	10	female	42	9.5
						2	4	9.2		10	10	female	42	11.1
						2	4	7.6		10	10	female	42	10.8
						3	4	8.7		10	10	female	42	12.4
						3	4	8		10	15	female	-3	11
						3	4	11		10	15	female	-3	11.1
						3	4	10.9		10	15	female	-3	11.2
						3	4	9.3		10	15	female	-3	11.2
						3	4	10.4		10	15	female	-3	10.3
						3	4	13.2		10	16	female	-3	9.5
						3	4	10.1		10	16	female	-3	11.2
						3	4	11.3		10	16	female	-3	14.7
						3	4	10.6		10	16	female	-3	14.1
						3	4	12.1		10	16	female	-3	11.1
						3	4	9.8		10	14	female	-3	14.2
						3	4	10.7		10	14	female	-3	14.1
						3	4	9.6		10	14	female	-3	14.1
						3	4	9.8		10	14	female	-3	12.8
						3	4	8.6		10	14	female	-3	9.9
						3	4	11.5		10	15	female	-3	11.7
						3	4	11.6		10	15	female	-3	10.5
						3	4	9.4		10	15	female	-3	10.6
						3	4	9.8		10	15	female	-3	13.2
						1	8	11		10	15	female	-3	11.3
						1	8	12		10	11	female	-3	9.3
						1	8	11.4		10	11	female	-3	9.6
						1	8	11.6		10	11	female	-3	12
						1	8	12.7		10	11	female	-3	8.5
						1	8	13.7		10	11	female	-3	9.1
						1	8	11.1		2	10	male	42	7.1
						1	8	12.1		2	10	male	42	7.4
						1	8	11.5		2	10	male	42	7
						1	8	11.9		2	10	male	42	10.3
						1	8	9.5		2	10	male	42	6.6
						1	8	11.8		2	10	male	42	6.5
						1	8	12.5		2	10	male	42	5.8
						1	8	11		2	10	male	42	9.1
						1	8	13.2		2	10	male	42	3.5
						1	8	12.3		2	10	male	42	6.6
						1	8	11		2	14	male	-3	7.1
						1	8	10		2	14	male	-3	7.6
						1	8	11.2		2	14	male	-3	7.2
						1	8	12		2	14	male	-3	7.8
						2	8	10.9		2	14	male	-3	6.4
						2	8	10.4		2	16	male	-3	7.8
						2	8	10.2		2	16	male	-3	8.3
						2	8	12.6		2	16	male	-3	5.4
						2	8	10.8		2	16	male	-3	8
						2	8	10.9		2	16	male	-3	7.1
						2	8	10		2	10	male	-3	3.4
						2	8	11.3		2	10	male	-3	2.8
						2	8	10.1		4	10	male	42	9.1
						2	8	11.9		4	10	male	42	10.1
						2	8	12.5		4	10	male	42	10.9
						2	8	12.2		4	10	male	42	7.8
						2	8	13		4	10	male	42	4.3
						2	8	11.4		4	10	male	42	12.2
						2	8	11.4		4	10	male	42	9.1
						2	8	14		4	10	male	42	9.9
						2	8	12.2		4	10	male	42	6.5
						2	8	12.1		4	10	male	42	9.4
						2	8	12.2		4	15	male	-3	10.3
						2	8	12.6		4	15	male	-3	9.2
						3	8	12		4	15	male	-3	9.1
						3	8	9.2		4	15	male	-3	8.2
						3	8	11.5		4	15	male	-3	7.7
						3	8	10.9		4	16	male	-3	7.4
						3	8	12.3		4	16	male	-3	9.6
						3	8	10.4		4	16	male	-3	8.5
						3	8	11.6		4	16	male	-3	8.9
						3	8	12		4	16	male	-3	7.1
						3	8	10.3		4	13	male	-3	6.5
						3	8	13.6		4	13	male	-3	7.1
						3	8	10.3		4	13	male	-3	4.2
						3	8	12.3		4	13	male	-3	4.8
						3	8	11.5		4	13	male	-3	9.3
						3	8	9.3		4	14	male	-3	9.4
						3	8	9.3		4	14	male	-3	10.2
						3	8	10.6		4	14	male	-3	5.8
						3	8	12.2		4	14	male	-3	7.8
						3	8	12		4	14	male	-3	5.5
						3	8	12.7		4	11	male	-3	8
						3	8	13.5		4	11	male	-3	7.2
						1	10	12.7		4	11	male	-3	8
						1	10	12.2		4	11	male	-3	8.8
						1	10	10		4	11	male	-3	9.4
						1	10	12.2		8	10	male	42	10.7
						1	10	11.8		8	10	male	42	8.7
						1	10	12.6		8	10	male	42	12.9
						1	10	11		8	10	male	42	9.4
						1	10	9.9		8	10	male	42	8.9
						1	10	10.7		8	10	male	42	8.3
						1	10	12		8	10	male	42	12.1
						1	10	10.9		8	10	male	42	9.9
						1	10	11.2		8	10	male	42	9.5
						1	10	9.7		8	10	male	42	11.6
						1	10	12.9		8	15	male	-3	10.4
						1	10	11.5		8	15	male	-3	10.5
						1	10	11.6		8	15	male	-3	9.9
						1	10	11.2		8	15	male	-3	10.7
						1	10	11.4		8	15	male	-3	10.5
						1	10	10.9		8	16	male	-3	9.4
						1	10	8.8		8	16	male	-3	11.1
						2	10	11.2		8	16	male	-3	11.2
						2	10	11.4		8	16	male	-3	11.5
						2	10	10.9		8	16	male	-3	11.4
						2	10	13		8	14	male	-3	12.4
						2	10	10		8	14	male	-3	9.8
						2	10	12.2		8	14	male	-3	11.8
						2	10	12		8	14	male	-3	10.7
						2	10	11.4		8	14	male	-3	13.1
						2	10	12.3		8	15	male	-3	9.6
						2	10	11.9		8	15	male	-3	8.4
						2	10	13.2		8	15	male	-3	12.2
						2	10	12		8	15	male	-3	12.9
						2	10	12.2		8	15	male	-3	12.9
						2	10	11.6		8	11	male	-3	12.1
						2	10	11		8	11	male	-3	12.4
						2	10	12.2		8	11	male	-3	11.1
						2	10	13.1		8	11	male	-3	11.9
						2	10	11.9		8	11	male	-3	10.4
						2	10	13.3		10	10	male	42	9.4
						2	10	13.2		10	10	male	42	9
						3	10	11.8		10	10	male	42	9.5
						3	10	12.4		10	10	male	42	8.9
						3	10	13.1		10	10	male	42	10.8
						3	10	10.9		10	10	male	42	8.9
						3	10	11.8		10	10	male	42	9.6
						3	10	13.9		10	10	male	42	12
						3	10	14.2		10	10	male	42	11.2
						3	10	11.6		10	10	male	42	11
						3	10	13.3		10	15	male	-3	10.6
						3	10	13.9		10	15	male	-3	9.8
						3	10	11.3		10	15	male	-3	9.7
						3	10	11.8		10	15	male	-3	10.7
						3	10	11.3		10	15	male	-3	9.5
						3	10	11.6		10	16	male	-3	8.3
						3	10	11.2		10	16	male	-3	9
						3	10	10.2		10	16	male	-3	11.2
						3	10	12.2		10	16	male	-3	8.8
						3	10	13.3		10	16	male	-3	9.2
						3	10	10.3		10	14	male	-3	10.5
						3	10	11.3		10	14	male	-3	11.6
										10	14	male	-3	14.9
										10	14	male	-3	12.1
										10	14	male	-3	13.5
										10	15	male	-3	11.2
										10	15	male	-3	11.1
										10	15	male	-3	9
										10	15	male	-3	10.9
										10	15	male	-3	11.8
										10	11	male	-3	12.3
										10	11	male	-3	10.3
										10	11	male	-3	10.7
										10	11	male	-3	12
										10	11	male	-3	9.1

## Sheet: Fig. 2 lipid and protein
	protein				lipids							% yeast	sex	protein (mg)		% yeast	sex	protein (mg)
% yeast	females		males		females		males
	mean	SE	mean	SE	mean	SE	mean	SE				2	f	152.951		2	m	295.049
2	202.629	12.7405	208.224	30.2938	88.6395	14.3708	85.9186	7.84892				2	f	204.42		2	m	128.336
4	331.055	18.2132	320.736	21.0126	114.663	10.2527	102.244	7.33919				2	f	217.846		2	m	229.035
8	382.138	21.596	347.391	14.0809	78.4535	15.9694	102.035	6.74583				2	f	216.727		2	m	151.832
10	348.733	10.6144	358.073	8.57125	86.686	8.13741	84.9419	4.72491				2	f	221.203		2	m	236.867
												4	f	420.364		4	m	176.448
												4	f	326.378		4	m	366.657
												4	f	443.86		4	m	354.35
												4	f	423.72		4	m	434.909
												4	f	287.217		4	m	311.832
												4	f	246.091		4	m	260.711
												4	f	325.279		4	m	226.599
												4	f	299.695		4	m	277.766
												4	f	345.99		4	m	282.64
												4	f	404.467		4	m	423.959
												4	f	304.552		4	m	196.966
												4	f	351.448		4	m	341.793
												4	f	325.241		4	m	395.586
												4	f	190.069		4	m	398.345
												4	f	271.448		4	m	362.483
												8	f	515.469		8	m	347.636
												8	f	428.196		8	m	320.783
												8	f	413.65		8	m	387.916
												8	f	516.587		8	m	417.007
												8	f	500.923		8	m	354.35
												8	f	291.168		8	m	208.325
												8	f	420.305		8	m	299.695
												8	f	324.061		8	m	302.132
												8	f	349.645		8	m	367.919
												8	f	294.822		8	m	305.787
												8	f	307.31		8	m	403.862
												8	f	293.517		8	m	416.276
												8	f	350.069		8	m	370.759
												8	f	425.931		8	m	355.586
												8	f	300.414		8	m	352.828
												10	f	310.713		10	m	367.776
												10	f	357.706		10	m	319.664
												10	f	458.406		10	m	370.014
												10	f	387.916		10	m	339.804
												10	f	319.664		10	m	320.783
												10	f	315.533		10	m	403.249
												10	f	365.482		10	m	387.411
												10	f	347.208		10	m	372.792
												10	f	331.371		10	m	345.99
												10	f	398.376		10	m	405.685
												10	f	322.483		10	m	318.345
												10	f	301.793		10	m	395.586
												10	f	325.241		10	m	318.345
												10	f	351.448		10	m	322.483
												10	f	337.655		10	m	383.172
												% yeast	sex	lipids (mg)		% yeast	sex	lipids (mg)
												2	f	112.988		2	m	101.826
												2	f	49.8488		2	m	96.593
												2	f	71.8256		2	m	60.6628
												2	f	129.384		2	m	95.8954
												2	f	79.1512		2	m	74.6163
												4	f	80.5465		4	m	110.198
												4	f	115.43		4	m	74.9651
												4	f	136.36		4	m	99.3837
												4	f	106.36		4	m	110.547
												4	f	134.616		4	m	116.128
												8	f	44.6163		8	m	80.1977
												8	f	95.8954		8	m	107.407
												8	f	88.2209		8	m	105.314
												8	f	39.7326		8	m	121.012
												8	f	123.802		8	m	96.2442
												10	f	56.1279		10	m	73.2209
												10	f	100.43		10	m	99.3837
												10	f	85.0814		10	m	90.6628
												10	f	99.7326		10	m	84.7326
												10	f	92.0581		10	m	76.7093

## Sheet: fig. 3 heat resistance
	Time to death at 42C (min)							% yeast	Number failed	Number censored	Mean	Std Error
% yeast	females		males												2	4	8	10
	mean	SE	mean	SE				2	19	0	32	2.33333		2
2	34.6	3.19444	29.1111	3.33518				4	19	0	40.3684	2.96393		4	8.3684
4	38.9	4.42078	43.5	3.94757				8	20	0	44.2	2.76405		8	12.2	3.8316
8	44.7	4.96667	43.7	2.74489				10	20	0	48.25	2.17869		10	16.25	7.8816	4.05
10	50.1	2.49199	46.4	3.6154				Combined	78	0	41.3333	1.43498
	2				4				8				10
	Time to death	Survival	At Risk		Time to death	Survival	At Risk		Time to death	Survival	At Risk		Time to death	Survival	At Risk
	0	1	19		0	1	19		0	1	20		0	1	20
	19	1			24	1			29	1			26	1
	19	0.9474	19		24	0.9474	19		29	0.95	20		26	0.95	20
	20	0.9474			25	0.9474			30	0.95			34	0.95
	20	0.8947	18		25	0.8421	18		30	0.9	19		34	0.9	19
	21	0.8947			26	0.8421			31	0.9			37	0.9
	21	0.8421	17		26	0.7368	16		31	0.85	18		37	0.85	18
	22	0.8421			28	0.7368			32	0.85			38	0.85
	22	0.7895	16		28	0.6842	14		32	0.75	17		38	0.8	17
	23	0.7895			31	0.6842			33	0.75			39	0.8
	23	0.7368	15		31	0.6316	13		33	0.7	15		39	0.75	16
	24	0.7368			34	0.6316			34	0.7			41	0.75
	24	0.6316	14		34	0.5789	12		34	0.65	14		41	0.7	15
	30	0.6316			37	0.5789			37	0.65			43	0.7
	30	0.5789	12		37	0.5263	11		37	0.6	13		43	0.65	14
	31	0.5789			44	0.5263			38	0.6			48	0.65
	31	0.4737	11		44	0.4737	10		38	0.55	12		48	0.6	13
	34	0.4737			45	0.4737			43	0.55			49	0.6
	34	0.3684	9		45	0.4211	9		43	0.5	11		49	0.55	12
	35	0.3684			47	0.4211			44	0.5			51	0.55
	35	0.2632	7		47	0.3158	8		44	0.45	10		51	0.45	11
	36	0.2632			48	0.3158			47	0.45			53	0.45
	36	0.2105	5		48	0.2632	6		47	0.4	9		53	0.4	9
	37	0.2105			51	0.2632			49	0.4			54	0.4
	37	0.1579	4		51	0.1579	5		49	0.35	8		54	0.35	8
	50	0.1579			53	0.1579			50	0.35			55	0.35
	50	0.1053	3		53	0.1053	3		50	0.3	7		55	0.2	7
	51	0.1053			60	0.1053			51	0.3			56	0.2
	51	0	2		60	0.0526	2		51	0.2	6		56	0.15	4
					65	0.0526			59	0.2			57	0.15
					65	0	1		59	0.15	4		57	0.1	3
									61	0.15			59	0.1
									61	0.1	3		59	0.05	2
									63	0.1			64	0.05
									63	0.05	2		64	0	1
									70	0.05
									70	0	1
